# Supplementary material for: DNA in honey could describe the changes in flower visits and microbe encounters of honey bees over decades
Source: Sci Rep. 2025 Mar 14;15:8807. doi: 10.1038/s41598-025-93315-8 (PMC11909190; doi:10.1038/s41598-025-93315-8)
Supplement: Supplementary file 1 — Supplementary Material 1 [file 41598_2025_93315_MOESM1_ESM.xlsx]

## Sheet: Table S1. Plant genera
Table S1. The frequency of occurrence (FOO) and the average relative read abundance (aver RRA) of the plant genera in 50 year old honey samples and in new honey samples.
	50 y old honey		new honey		garden or crop plant
genus	FOO	averRRA	FOO	averRRA
Brassica			87.5	36.2178
Trifolium			100	25.0838
Rubus			87.5	13.7044
Mesembryanthemum	75	17.3546			x
Cucumis	25	16.6827			x
Myosotis			37.5	8.1088
Arabidopsis	75	16.094
Allium	50	15.46
Eucalyptus	50	14.0209			x
Betula	25	7.49772
Impatiens			25	3.15953
Phacelia			25	3.13966
Vicia	25	0.185698	75	2.23217
Chamaenerion	25	0.0314743	62.5	1.77656
Juglans	25	2.90193			x
Filipendula	25	0.254941	50	1.03418
Triticum	25	1.96399			x
Raphanus			37.5	0.909582	x
Phleum	25	1.72479
Salix	50	1.08191	37.5	0.140567
Cajanus	25	0.994586
Tilia			37.5	0.459277
Aegopodium			37.5	0.438734
Solanum	25	0.846883
Lythrum			25	0.419145
Cleome	25	0.727055			x
Taraxacum			25	0.358423
Rosa			12.5	0.295936
Hylotelephium			12.5	0.28563	x
Medicago			12.5	0.279427
Geum			12.5	0.253231
Echium	25	0.344025	12.5	0.0581769
Calluna			25	0.182543
Quercus	25	0.333907
Anthriscus	25	0.33048
Tripleurospermum			37.5	0.156107
Helianthus	25	0.311595			x
Melampyrum			12.5	0.152812

## Sheet: Table S2. Plant families
Table S2. The frequency of occurrence (FOO) and the average relative read abundance (aver RRA) of the plant families in 50 year old honey samples and in new honey samples.
	50 y old honey		new honey
family	FOO	averRRA	FOO	averRRA
Brassicaceae	75	12.9229	100	37.3556
Fabaceae	25	0.881772	100	27.0269
Rosaceae	75	0.459	87.5	15.4907
Aizoaceae	75	17.2373
Cucurbitaceae	25	16.6827
Boraginaceae	25	0.344025	50	7.74271
Amaryllidaceae	50	14.9752
Myrtaceae	50	13.9452
Asteraceae	50	6.98993	75	0.85571
Betulaceae	25	7.49772
Hydrophyllaceae			25	3.1362
Balsaminaceae			25	3.01947
Onagraceae	25	0.0235139	62.5	1.73381
Apiaceae	25	0.246896	87.5	1.42814
Poaceae	25	2.75583
Juglandaceae	25	2.16798
Salicaceae	50	1.05666	50	0.190094
Malvaceae	25	0.023461	37.5	0.450939
Solanaceae	25	0.821134
Lythraceae			25	0.397348
Crassulaceae			12.5	0.386095
Cleomaceae	25	0.543172
Ericaceae			25	0.180735
Fagaceae	25	0.333907

## Sheet: Table S3. Bacterial genera
Table S3. The frequency of occurrence (FOO) and the average relative read abundance (aver RRA) of the bacterial genera in 50 year old honey samples and in new honey samples.
	50 y old honey		new honey
genus	FOO	averRRA	FOO	averRRA
Apilactobacillus			100	68.4946
Acinetobacter	50	0.573762	100	15.4449
Bombella			100	7.94374
Rothia	100	15.8643
Streptococcus	75	10.8539
Staphylococcus	50	10.1686
Corynebacterium	100	8.51301
Pseudomonas	75	4.3813	100	2.02535
Pantoea			75	2.0965
Neisseria	75	4.10767
Asaia			50	2.03775
Clostridium sensu stricto	75	3.64822
Lactobacillus	50	2.72442
Nosocomiicoccus	50	2.67386
Haemophilus	100	2.6498
Anaerococcus	100	2.60289
Actinomyces	50	2.44452
Alicyclobacillus	75	2.0713
Sporosarcina	75	1.89833
Brevibacterium	75	1.88928
Paenibacillus	100	1.45391
Capnocytophaga	50	1.38347
Compostibacillus	25	1.31161
Arsenophonus			87.5	0.638632
Lactococcus			37.5	0.54739
Lysinibacillus	25	1.03339
Bacillus	75	1.02398
Roseomonas	50	0.854524
Pelomonas	25	0.834843
Gottschalkia	25	0.811688
Cardiobacterium	25	0.794913
Rummeliibacillus	25	0.740666
Psychrobacillus	25	0.675676
Brevundimonas	50	0.640778
Tepidimonas	25	0.63593
Gemella	25	0.57122
Serratia			25	0.241666
Mesoplasma			37.5	0.234855
Mobiluncus	25	0.465959
Halomonas	25	0.446429
Romboutsia	50	0.425702
Methylobacterium	50	0.42175
Lautropia	75	0.409467
Pseudarcobacter	25	0.397456
Pedobacter	50	0.387972
Fluviicola	50	0.38308
Dokdonella	50	0.378977
Agrobacterium	25	0.368884
Jeotgalicoccus	50	0.358912
Oceanobacillus	50	0.358076
Virgibacillus	25	0.342998
Brucella	25	0.334821
Legionella	25	0.317111
Schlegelella	25	0.315994

## Sheet: Table S4. Bacterial families
Table S4. The frequency of occurrence (FOO) and the average relative read abundance (aver RRA) of the bacterial families in 50 year old honey samples and in new honey samples.
	50 y old honey		new honey
family	FOO	averRRA	FOO	averRRA
Lactobacillaceae	100	18.2566	100	63.7632
Moraxellaceae	75	1.97088	100	13.9487
Acetobacteraceae	100	1.27532	100	9.56686
Enterobacteriaceae	25	0.133294	87.5	6.78735
Micrococcaceae	100	11.718
Staphylococcaceae	100	9.12127
Streptococcaceae	75	8.04952	37.5	0.467793
Pseudomonadaceae	75	3.22189	100	1.77249
Corynebacteriaceae	100	5.57775
Bacillaceae	100	5.06307
Planococcaceae	100	3.93446
Erwiniaceae			87.5	1.88387
Clostridiaceae	75	2.95338
Alicyclobacillaceae	100	2.75231
Comamonadaceae	75	2.46873
Neisseriaceae	75	2.07288	25	0.0418229
Pasteurellaceae	100	1.85654
Actinomycetaceae	75	1.65194
Yersiniaceae			37.5	0.679816
Dermacoccaceae	25	1.32473
Paenibacillaceae	100	1.30536
Peptoniphilaceae	100	1.29989
Morganellaceae			87.5	0.57557
Brevibacteriaceae	75	1.0531
Flavobacteriaceae	50	0.924838
Tissierellaceae	50	0.844947
Lachnospiraceae	75	0.794148
Bradyrhizobiaceae	75	0.712056
Chitinophagaceae	50	0.681899
Gottschalkiaceae	25	0.550206
Burkholderiaceae	75	0.484169
Halomonadaceae	25	0.302613	12.5	0.0829018
Caulobacteraceae	50	0.462729
Aerococcaceae	50	0.461083
Rhizobiaceae	25	0.414692
Entomoplasmataceae			37.5	0.198727
Ruminococcaceae	50	0.357547
Cardiobacteriaceae	25	0.339674
Peptostreptococcaceae	50	0.315588
Sphingobacteriaceae	50	0.303918

## Sheet: Table S5. Fungal genera
Table S5. The frequency of occurrence (FOO) and the average relative read abundance (aver RRA) of the fungal genera in 50 year old honey samples and in new honey samples.
	50 y old honey		new honey
genus	FOO	averRRA	FOO	averRRA
Metschnikowia			100	90.6783
Aspergillus	75	57.0414	37.5	1.49416
Bettsia	75	22.4825	12.5	1.3784
Debaryomyces	50	12.1707
Botryosphaeria	25	5.50847	12.5	0.408527
Erysiphe			25	1.91632
Pringsheimia			12.5	1.87346
Chaenothecopsis	50	2.43603
Perusta			12.5	0.586024
Claviceps			25	0.544178
Ramularia			12.5	0.482315
Penicillium			12.5	0.319309
Bipolaris	25	0.360876

## Sheet: Table S6. Fungal families
Table S6. The frequency of occurrence (FOO) and the average relative read abundance (aver RRA) of the fungal families in 50 year old honey samples and in new honey samples.
	50 y old honey		new honey
family	FOO	averRRA	FOO	averRRA
Metschnikowiaceae			100	72.1973
Aureobasidiaceae			50	21.6873
Aspergillaceae	75	38.0177	50	1.7504
Pseudeurotiaceae	75	18.3864	12.5	0.470118
Pyronemataceae	75	15.7219
Cladosporiaceae	75	10.6521	37.5	0.499713
Debaryomycetaceae	50	9.09067
Botryosphaeriaceae	25	5.50847	12.5	0.358792
Mycosphaerellaceae			25	1.20908
Mycocaliciaceae	50	1.53918
Dothioraceae			25	0.633005
Clavicipitaceae			25	0.537568
Erysiphaceae			25	0.47161

## Sheet: Table S7. Statistical analyses
Table S7. Statistical analyses. Detailed results for the statistical analyses comparison the diversity and composition of the 50 years’ old and new honey samples.
Summary of t-tests comparing taxon richness in old and new honey samples
Group	Level	Difference	DF	P-value
Plants	ZOTU	2.76	8.49	0.023
Plants	Genera	0.908	4.24	0.412
Plants	Families	0.228	4.95	0.829
Bacteria	ZOTU	-2.62	4.4646	0.05265
Bacteria	Genera	-7.01	3.45	0.004
Bacteria	Families	-11.2	4.74	<0,001
Fungi	ZOTU	1.93	4.24	0.122
Fungi	Genera	-0.72	6.81	0.496
Fungi	Families	-0.818	9.61	0.433
Betadisper test of unequal variances
Group	Level	Test	Difference	Lower	Upper	P-value
Plants	ZOTU	Binary	-0.0449188	-0.11004	0.020202	0.155328
Plants	ZOTU	Qualitative	-1243.12	-2802.73	316.476	0.106114
Plants	Genera	Binary	-0.0443946	-0.109331	0.0205416	0.158661
Plants	Genera	Qualitative	-1243.12	-2802.73	316.476	0.106114
Plants	Families	Binary	-0.0442857	-0.109071	0.0204997	0.15871
Plants	Families	Qualitative	-1243.12	-2802.73	316.476	0.106114
Bacteria	ZOTU	Binary	0.11915	-0.0421768	0.280477	0.130865
Bacteria	ZOTU	Qualitative	455.875	-1054.55	1966.3	0.516505
Bacteria	Genera	Binary	0.115826	-0.0526689	0.284321	0.156609
Bacteria	Genera	Qualitative	455.875	-1054.55	1966.3	0.516505
Bacteria	Families	Binary	0.115194	-0.0536274	0.284016	0.15939
Bacteria	Families	Qualitative	455.875	-1054.55	1966.3	0.516505
Fungi	ZOTU	Binary	0.0780739	-0.341917	0.498065	0.687473
Fungi	ZOTU	Qualitative	3992.62	-2598.4	10583.6	0.206861
Fungi	Genera	Binary	0.0785214	-0.342352	0.499395	0.68641
Fungi	Genera	Qualitative	3992.62	-2598.4	10583.6	0.206862
Fungi	Families	Binary	0.0784114	-0.342417	0.49924	0.686791
Fungi	Families	Qualitative	3992.62	-2598.4	10583.6	0.206862
PERMANOVA test of unequal medians
Group	Level	Test	R2	F	P-value
Plants	ZOTU	Binary	0.321	4.74	0.066
Plants	ZOTU	Qualitative	0.319	4.68	0.61
Plants	Genera	Binary	0.323	4.763	0.056
Plants	Genera	Qualitative	0.319	4.68	0.063
Plants	Families	Binary	0.322	4.76	0.066
Plants	Families	Qualitative	0.319	4.68	0.062
Bacteria	ZOTU	Binary	0.67943	21.195	0.002
Bacteria	ZOTU	Qualitative	0.84008	52.53	0.005
Bacteria	Genera	Binary	0.68339	21.585	0.003
Bacteria	Genera	Qualitative	0.84008	52.53	0.006
Bacteria	Families	Binary	0.68474	21.72	0.004
Bacteria	Families	Qualitative	0.84008	52.53	0.003
Fungi	ZOTU	Binary	0.23825	3.1277	0.035
Fungi	ZOTU	Qualitative	0.30006	4.287	0.055
Fungi	Genera	Binary	0.23761	3.1167	0.03
Fungi	Genera	Qualitative	0.30006	4.287	0.069
Fungi	Families	Binary	0.23762	3.1168	0.03
Fungi	Families	Qualitative	0.30006	4.287	0.055
